# Supplementary material for: Concordant high-grade glioma in monozygotic twins with germline variants in ATM, FANCC, and FANCM: a case report on combined DNA repair deficiency
Source: Neurooncol Adv. 2026 Jul 2;8(1):vdag172. doi: 10.1093/noajnl/vdag172 (PMC13395281; doi:10.1093/noajnl/vdag172)
Supplement: vdag172_Supplementary_Data [file vdag172_supplementary_data.zip]

Archive with 2 entries (2 files):
- Supplementary_Table_S1.docx
- Supplementary_Methods.docx
